# Supplementary material for: Constructing High-Performance Solar Cells by Incorporating an A1-A2-Type Polymer Donor as a Guest Material
Source: Molecules. 2025 Dec 12;30(24):4755. doi: 10.3390/molecules30244755 (PMC12735647; doi:10.3390/molecules30244755)
Supplement: Supplementary file 1 [file molecules-30-04755-s001.zip]

Archive with 1 entries (1 files):
- molecules-4008152-supplementary.pdf
